# Supplementary material for: A Halophilic Bacterium for Bioremediation of Saline–Alkali Land: The Triadic and Synergetic Response Mechanism of Oceanobacillus picturae DY09 to Salt Stress
Source: Microorganisms. 2025 Jun 25;13(7):1474. doi: 10.3390/microorganisms13071474 (PMC12297972; doi:10.3390/microorganisms13071474)
Supplement: Supplementary file 1 [file microorganisms-13-01474-s001.zip]

Archive with 1 entries (1 files):
- microorganisms-3681618-supplementary.pdf
